# Supplementary material for: Premature senescence of the liver in Alagille patients
Source: PLoS One. 2023 Apr 26;18(4):e0285019. doi: 10.1371/journal.pone.0285019 (PMC10132695; doi:10.1371/journal.pone.0285019)
Supplement: S2 File — This file contains the dataset underlying the results described in our manuscript. (XLSX) [file pone.0285019.s002.xlsx]

## Sheet: gH2AX IHC
Controls	Alagille
3.99221	8.22282
5.81007	8.34576
2.71207	11.4138
3.27908	15.5336
5.14728	12.9039

## Sheet: p21 IHC
Controls	Alagille
0.695264	1.04458
2.71734	1.79237
0.491164	2.48783
2.48227	2.26557
1.63096	3.64886

## Sheet: p16 IHC
Controls	Alagille
7.26893	50.2206
5.89001	15.5686
7.43237	44.9019
8.91821	35.2823
8.6692	12.6135

## Sheet: p21 PCR
Controls	Alagille
0.256215	2.80551
1.51618	2.12703
0.272909	2.27974
1.13324	3.04991
1.82145	4.05213

## Sheet: p16 PCR
Controls	Alagille
0.74316	3.63712
0.564206	11.3265
0.599221	3.95383
0.59125	5.79884
2.50216	28.6323

## Sheet: IL6 PCR
Controls	Alagille
0.031381	1.039
0.0252634	0.0706801
0.0161882	0.906683
0.729414	0.411465
3.22913	38.0712

## Sheet: IL8 PCR
Controls	Alagille
0.0150282	3.53268
0.144091	0.860566
0.125385	1.56204
2.99599	0.997379
1.7195	20.5054

## Sheet: TGFb1 PCR
Controls	Alagille
0.860987	1.14837
0.675767	0.754413
1.22424	0.813715
1.23661	0.899791
1.0024	5.02442

## Sheet: SAbgal
Controls	Alagille
0.541034	0.581751
0.389108	3.14372
1.12159	5.90705
0.500793	2.34491
0.562317	0.578422
